# Supplementary material for: A Systematic Review of Methodological Approaches to SARS-CoV-2 Wastewater Surveillance
Source: Viruses. 2026 Feb 4;18(2):205. doi: 10.3390/v18020205 (PMC12945004; doi:10.3390/v18020205)
Supplement: Supplementary file 1 [file viruses-18-00205-s001.zip]

Archive with 1 entries (1 files):
- viruses-4102633-supplementary.pdf
